# Supplementary material for: Transparent tissue in solid state for solvent-free and antifade 3D imaging
Source: Nat Commun. 2023 Jun 9;14:3395. doi: 10.1038/s41467-023-39082-4 (PMC10256715; doi:10.1038/s41467-023-39082-4)
Supplement: Supplementary file 17 — Source Data [file 41467_2023_39082_MOESM17_ESM.xlsx]

## Sheet: Fig 1a
Summary		Refractive index (n)
	Mass percent (wt/wt)%	0.3	0.4	0.5	0.6	0.7	0.8	0.867
	Sucrose (aq)	1.38	1.395	1.417	1.442	1.466
	Acrylamide (aq)	1.381	1.394	1.412	1.427
	n-hydroxymethyl acrylamide (aq)	1.381	1.395	1.413	1.43	1.449	1.467
	A-ha solution before reaction (aq)	1.381	1.395	1.415	1.432	1.447	1.465	1.475
	A-ha copolymer (solid)							1.533
Refractive index_Sucrose (aq, control)							Refractive index_Acrylamide (aq)						Refractive index_n-hydroxymethyl acrylamide (aq)								Refractive index_A-ha solution before reaction (aq)									Refractive index_A-ha copolymer (solid)
w/w%	0.3	0.4	0.5	0.6	0.7		w/w%	0.3	0.4	0.5	0.6		w/w%	0.3	0.4	0.5	0.6	0.7	0.8		w/w%	0.3	0.4	0.5	0.6	0.7	0.8	0.867		w/w%	0.867
Mean	1.37992	1.39526	1.41723	1.44178	1.46616		Mean	1.38064	1.39436	1.41175	1.42716		Mean	1.38066	1.39485	1.41278	1.43015	1.44911	1.46726		Mean	1.3808	1.39532	1.41495	1.43169	1.44688	1.4648	1.47471		Mean	1.53298
SD	0.000121543	0.00116484	0.000260536	0.00077179	0.000247339		SD	0.000194569	0.000878466	0.000825287	0.000114248		SD	0.000263117	0.000672824	0.000101274	0.000271142	0.000357033	0.000750999		SD	0.000524087	0.000341189	0.00150244	0.00174802	0.00184565	0.00145198	0.00122434		SD	0.00452164
Data	1.3799	1.3975	1.4175	1.4409	1.4662		Data	1.3807	1.3957	1.4117	1.4271		Data	1.3809	1.3958	1.4127	1.4301	1.4497	1.4668		Data	1.3799	1.3949	1.4125	1.4286	1.4493	1.4661	1.4758		Data	1.545
	1.3799	1.3975	1.4175	1.4411	1.466			1.3807	1.3957	1.4117	1.4271			1.3809	1.3958	1.4129	1.4299	1.4497	1.4667			1.3801	1.3949	1.4124	1.4287	1.45	1.4659	1.4757			1.52
	1.3799	1.3975	1.4177	1.4411	1.4664			1.3808	1.3957	1.4117	1.4271			1.3809	1.3958	1.4127	1.4301	1.4495	1.4664			1.3799	1.3949	1.4125	1.4287	1.4497	1.4654	1.4758			1.531
	1.3803	1.3947	1.4174	1.441	1.4663			1.3808	1.3957	1.4117	1.4271			1.3809	1.3958	1.4129	1.4301	1.4485	1.4667			1.3799	1.3949	1.4124	1.4287	1.4496	1.466	1.4758			1.532
	1.3799	1.3947	1.4173	1.441	1.466			1.3804	1.3939	1.4127	1.4271			1.3808	1.3947	1.4129	1.4302	1.4486	1.4667			1.3812	1.3952	1.4159	1.4332	1.446	1.4631	1.4758			1.532
	1.3799	1.3947	1.4174	1.4419	1.466			1.3809	1.3938	1.4121	1.4273			1.3809	1.3946	1.4129	1.4303	1.4491	1.4665			1.3807	1.3953	1.4159	1.4331	1.4459	1.4628	1.4758			1.53
	1.3798	1.3946	1.417	1.4419	1.4661			1.3808	1.3938	1.4122	1.4273			1.3809	1.3946	1.4129	1.4306	1.449	1.4684			1.3811	1.3953	1.4157	1.433	1.4461	1.4628	1.4728			1.5325
	1.3799	1.3946	1.417	1.4419	1.466			1.3808	1.3937	1.4108	1.4273			1.3805	1.3944	1.4127	1.4302	1.449	1.4681			1.3811	1.3958	1.4159	1.4329	1.4458	1.4628	1.4735			1.534
	1.3799	1.3946	1.417	1.4418	1.4667			1.3804	1.3939	1.4109	1.4273			1.3803	1.3944	1.4127	1.4306	1.4489	1.4682			1.3809	1.3956	1.416	1.4325	1.4462	1.4635	1.4728			1.536
	1.3799	1.3946	1.417	1.4416	1.4665			1.3804	1.3939	1.4112	1.4272			1.3803	1.3945	1.4127	1.4298	1.4493	1.4668			1.3811	1.3957	1.4158	1.4325	1.4461	1.4638	1.4745			1.535
	1.3799	1.3946	1.417	1.4416	1.4666			1.3804	1.3939	1.4099	1.4272			1.3803	1.3942	1.4127	1.4304	1.449	1.4667			1.3811	1.3957	1.4155	1.4324	1.4454	1.4636	1.4742			1.534
	1.3799	1.3946	1.417	1.443	1.466			1.3808	1.3938	1.4108	1.4273			1.3805	1.3942	1.4127	1.4299	1.4493	1.4668			1.3811	1.3956	1.4155	1.4325	1.4454	1.4634	1.474			1.532
		1.3949		1.443	1.4659			1.3806	1.3938	1.4108	1.4273			1.3805	1.3943	1.4127	1.4304	1.449	1.4681			1.3812	1.3953	1.4155	1.4323	1.4454	1.4633				1.539
		1.3949		1.4431	1.466			1.3804	1.3938	1.4102	1.4271						1.4299	1.449	1.468			1.3812		1.4156	1.4325	1.4454	1.4632				1.532
		1.3949			1.4661					1.4108	1.4272						1.4304		1.468			1.3812		1.4161	1.4325		1.4668				1.532
					1.4659					1.4117	1.4271						1.4298					1.3811		1.416	1.4322		1.4666				1.538
					1.4661					1.4112	1.427						1.4304								1.4325		1.4666				1.538
										1.4127	1.4269						1.43										1.4665				1.533
										1.4122	1.4271						1.4303										1.4667				1.528
										1.4119	1.4271						1.4297										1.4653				1.531
										1.4119							1.4303										1.4654				1.533
										1.4126							1.4297										1.4652				1.532
										1.4126							1.4303										1.4651				1.531
										1.4126																	1.4652				1.531
										1.4126
										1.4126																				Two-sided unpaired Student's t-test, vs. A-ha monomer solution before reaction
										1.4126																				P value	1.0623e-31
										1.4127

## Sheet: Fig 1k
Increase in transmittance (%) in A-ha (vs. in PBS)
500-µm human pancreas in PBS						500-µm human pancreas in A-ha copolymer
Wavelength	405 nm	488 nm	546 nm	647 nm		Wavelength	405 nm	488 nm	546 nm	647 nm
	0	0	0.00348313	0.00782027			0.652733	0.858675	0.882657	0.90396
	0	0.0115852	0.0181177	0.0221988			0.712347	0.936999	0.971428	0.989621
	0	0	0.0104333	0.0135912			0.642805	0.857486	0.875008	0.893718
	0	0.00275236	0.011294	0.0157947			0.675095	0.872794	0.893122	0.914812
	0	0.0125886	0.0163094	0.0195678			0.704574	0.882547	0.895037	0.910785
	0	0	0.0018566	0.0090769			0.759442	0.974092	0.992937	1.00723
	0	0	0.0094962	0.0141255			0.663754	0.87326	0.887879	0.901286
	0	0.0465251	0.0508811	0.0495807			0.656603	0.870231	0.885553	0.906958
	0	0.0162717	0.019232	0.0197956			0.649155	0.855289	0.869139	0.883465
	0	0.0133037	0.0220953	0.0256975			0.625575	0.868042	0.895809	0.913181
	0	0	0.0106356	0.0130927			0.738388	0.9172	0.929681	0.943962
	0	0.0196555	0.0239251	0.0306533			0.800173	0.97744	0.988948	1.00247
	0	0.00286847	0.0125896	0.0170383		Mean	0.690054	0.895338	0.913933	0.930954
	0	0	0.00946021	0.0146407		SD	0.0534917	0.0447947	0.0452519	0.0440596
	0	0.0623446	0.0656735	0.0746879
	0	0.00798073	0.0165117	0.0216769		Two-sided unpaired Student's t-test, vs. PBS
	0	0.00128089	0.0136191	0.0187049		P value	8.60747e-14	1.84155e-17	3.47831e-17	1.55955e-17
	0	0.0183365	0.0226851	0.0265722
	0	0.0013412	0.0118368	0.0151145
	0	0	0.00858309	0.0119277
	0	0.0170896	0.0242218	0.0309232
Mean	0	0.0111392	0.0182353	0.0224896
SD	0	0.0162445	0.0148662	0.0151473

## Sheet: Fig 2
Comparison of refractive index (n)
	Refractive index (n)
Halogen-containing polymer	1.67-1.77
Phosphorus-containing polymer	1.60-1.76
Sulfur-containing polymer	1.66-1.72
Dried proteins	1.54-1.60
Dried DNA	1.58
BABB	1.56
Methyl salicylate	1.54
A-ha copolymer	1.53
2,2'-Thiodiethanol (30-97%)	1.39-1.52
FRUIT (urea/fructose)	1.46-1.50
ScaleCUBIC-2	1.49
SeeDB (fructose)	1.49
DMSO	1.48
Dried lipids	1.46-1.48
Glycerol	1.47
Polyethylene glycol	1.47
Sorbitol (70%, wt. % in water)	1.46
ScaleS (urea/sorbitol/DMSO)	1.44
Water	1.33

## Sheet: Fig 3a
Transmittance (%) measurement in photo-polymerization (UV exposure time, min)
	PBS				0 min				5 min				10 min				15 min				20 min				30 min
	405 nm	488 nm	640 nm		405 nm	488 nm	640 nm		405 nm	488 nm	640 nm		405 nm	488 nm	640 nm		405 nm	488 nm	640 nm		405 nm	488 nm	640 nm		405 nm	488 nm	640 nm
	0	0.061	0.008		0.283	0.589	0.647		0.48	0.704	0.778		0.618	0.858	0.941		0.607	0.835	0.905		0.692	0.811	0.879		0.676	0.872	0.989
	0	0.057	0.039		0.186	0.492	0.587		0.415	0.615	0.684		0.682	0.872	0.853		0.782	0.89	0.9347		0.663	0.841	0.94		0.674	0.876	0.908456
	0.02	0.033	0.048		0.381	0.482	0.608		0.341	0.676	0.791		0.553	0.721	0.764		0.679	0.912	0.975		0.625	0.847	0.925		0.751	0.956	0.906189
	0.008	0.005	0.132		0.256	0.603	0.581		0.322	0.729	0.811		0.707	0.845	0.931		0.656	0.904	0.936		0.706	0.831	0.871		0.528	0.821	0.963
	0.012	0.045	0.036		0.264	0.471	0.565		0.467	0.623	0.724		0.629	0.739	0.878		0.654	0.85	0.91		0.569	0.866	0.856		0.585	0.832	0.85
	0	0.008	0.035		0.255	0.511	0.585		0.538	0.665	0.791		0.568	0.895	0.947		0.679	0.834	0.912		0.581	0.821	0.906		0.633	0.857	0.917575
	0	0.01	0.012		0.465	0.476	0.578		0.443	0.729	0.803		0.561	0.814	0.869		0.631	0.88	0.918		0.625	0.844	0.936		0.739	0.972	0.922945
	0.035	0.004	0.121		0.523	0.636	0.676		0.529	0.67	0.686		0.695	0.89	0.956		0.544	0.764	0.851		0.565	0.811	0.893		0.609	0.855	0.999
	0.048	0.004	0.018		0.552	0.459	0.835		0.439	0.731	0.848		0.509	0.758	0.833		0.543	0.796	0.889		0.538	0.818	0.876		0.726	0.785	0.865
	0.014	0.008	0.015		0.638	0.792	0.81		0.453	0.707	0.811		0.458	0.758	0.84		0.602	0.851	0.935		0.624	0.878	0.923		0.61	0.802	0.991
	0	0.084	0.102		0.304	0.51	0.632		0.471	0.768	0.871		0.542	0.815	0.878		0.655	0.877	0.96		0.408	0.722	0.853		0.66	0.904	0.923907
	0	0.044	0.02		0.359	0.715	0.622		0.339	0.581	0.71		0.438	0.771	0.866		0.481	0.817	0.911		0.476	0.738	0.873		0.526	0.862	0.983
Mean	0.0114167	0.03025	0.0488333		0.372167	0.561333	0.643833		0.436417	0.683167	0.775667		0.58	0.811333	0.879667		0.626083	0.850833	0.919725		0.589333	0.819	0.89425		0.643083	0.866167	0.934923
SD	0.0158657	0.0276015	0.0440616		0.14168	0.107484	0.0895898		0.0709615	0.0555531	0.0613964		0.0886105	0.0609834	0.0563307		0.0786701	0.0445826	0.0323576		0.0867392	0.0465442	0.0308519		0.075517	0.0563848	0.0499705
																											Two-sided unpaired Student's t-test, vs. time = 0
																											P value	1.74559e-08

## Sheet: Fig 6a-c
Time-series confocal imaging of human pancreas in A-ha copolymer (% of fluorescence intensity at cycle=1)
			Standard IHC	Standard IHC	AF647-conj-	AF647-conj-
	DAPI	DAPI	anti-S100B	anti-S100B	anti-CD31	anti-CD31
Frames taken (cycles)	Mean	SD	Mean	SD	Mean	SD
1	100	0	100	0	100	0
25	97	4	97	0	99	0
50	96	4	94	1	98	1
75	95	2	92	2	98	1
100	94	4	90	3	97	1
125	92	2	89	3	96	1
150	91	2	87	4	95	1
175	91	3	85	4	95	2
200	91	4	84	4	94	2
225	87	5	83	4	94	2
250	89	3	82	4	93	2
275	90	5	82	5	92	2
300	90	2	81	4	93	2
325	89	4	80	5	92	2
350	87	4	79	5	92	1
375	89	5	78	5	92	2
400	86	4	77	5	92	1
425	87	4	77	5	92	1
450	87	4	76	5	91	2
475	86	6	75	5	91	2
500	84	4	74	6	91	2
cycle=500 (six repeats)	DAPI		anti-S100B		anti-CD31
	78.8081		71.8029		90.4937
	80.3488		69.2463		88.7465
	86.7932		67.0804		91.6381
	82.5807		75.193		88.7195
	86.2819		82.4806		94.0474
	89.3375		78.0105		90.7461
Mean	84.025		73.969		90.7319
SD	4.09379		5.73984		1.99311

## Sheet: Fig 6d-f
Time-series confocal imaging of human pancreas in Ce3D aqueous liquid (% of fluorescence intensity at cycle=1)
			Standard IHC	Standard IHC	AF647-conj-	AF647-conj-
	DAPI	DAPI	anti-S100B	anti-S100B	anti-CD31	anti-CD31
Frames taken (cycles)	Mean	SD	Mean	SD	Mean	SD
1	100	0	100	0	100	0
25	98	3	98	1	87	2
50	97	3	97	1	77	3
75	97	4	94	1	67	4
100	98	4	93	1	59	5
125	96	2	91	2	51	6
150	98	5	89	3	44	7
175	95	3	87	3	38	7
200	95	3	85	3	33	7
225	96	2	84	3	28	7
250	96	4	82	3	24	7
275	96	4	80	3	21	7
300	95	5	78	3	18	7
325	95	7	77	3	15	7
350	94	3	75	3	13	6
375	94	4	73	3	11	6
400	94	5	72	3	9	5
425	92	3	71	4	8	5
450	92	3	69	4	7	5
475	93	4	68	4	6	4
500	93	2	67	4	5	4
cycle=500 (six repeats)	DAPI		anti-S100B		anti-CD31
	94.9109		67.6317		7.34577
	89.535		66.1862		10.0324
	93.1111		61.4618		7.29244
	89.6633		71.9637		1.03636
	94.5959		64.0331		1.98288
	93.4967		72.8636		1.92979
Mean	92.5522		67.3567		4.9366
SD	2.383		4.44503		3.74962
Two-sided unpaired Student's t-test,
vs. A-ha at cycle=500
P value	0.00223117		0.0513604		7.83147e-11

## Sheet: Fig 6g-i
Time-series confocal imaging of human pancreas in CytoVista organic liquid (% of fluorescence intensity at cycle=1)
			Standard IHC	Standard IHC	AF647-conj-	AF647-conj-
	DAPI	DAPI	anti-S100B	anti-S100B	anti-CD31	anti-CD31
Frames taken (cycles)	Mean	SD	Mean	SD	Mean	SD
1	100	0	100	0	100	0
25	97	2	99	1	93	2
50	96	2	97	1	87	3
75	91	4	96	2	82	4
100	88	5	94	2	78	4
125	88	4	93	2	75	4
150	87	4	91	2	71	4
175	85	4	90	2	69	5
200	85	6	89	2	66	5
225	83	4	88	2	64	5
250	79	4	87	3	62	6
275	80	4	86	3	60	6
300	79	5	86	3	58	6
325	77	3	84	3	56	6
350	76	4	84	3	54	6
375	76	5	83	3	53	6
400	74	4	82	4	51	6
425	72	4	81	4	50	7
450	71	5	80	4	48	6
475	70	4	79	4	47	7
500	70	6	78	4	45	7
cycle=500 (six repeats)	DAPI		anti-S100B		anti-CD31
	72.9714		81.4957		54.8603
	73.2859		79.4		38.8216
	58.7964		70.9641		36.5073
	74.1849		80.8193		48.0932
	70.7762		81.9577		46.5049
	71.8522		75.2314		47.7486
Mean	70.3112		78.3114		45.4226
SD	5.76392		4.34463		6.72074
Two-sided unpaired Student's t-test,
vs. A-ha at cycle=500
P value	0.00103526		0.17252		4.85667e-06

## Sheet: Supplementary Fig. 1a
Summary			Refractive index (n)									Summary			Refractive index (n)
		Mass percent (wt/wt)%	0.7	0.75	0.76	0.8	0.84	0.867	0.882					Mass percent (wt/wt)%	0.7	0.75	0.76	0.8	0.84	0.867	0.882
	A-ha solution before reaction (aq)		1.4493	1.4576	1.4582	1.4661	1.4719	1.4758	1.4804				A-ha copolymer (solid)				1.512	1.523	1.526	1.545	1.536
			1.45	1.4577	1.4581	1.4659	1.4718	1.4757	1.4801								1.512	1.53	1.542	1.52	1.532
			1.4497	1.4576	1.458	1.4654	1.4718	1.4758	1.48								1.509	1.53	1.535	1.531	1.537
			1.4454	1.4576	1.4579	1.466	1.4717	1.4758	1.4801								1.521	1.512	1.518	1.532	1.531
						1.4631	1.4718	1.4758	1.4775											1.532	1.536
						1.4628	1.4717	1.4758	1.4774											1.53	1.54
						1.4628	1.4716	1.4758	1.4774											1.5325
						1.4668	1.4716	1.4765	1.4774											1.534
						1.4635	1.4716	1.4728	1.4784											1.536
	A-ha solution before reaction (aq)	Mean	1.4486	1.45763	1.45805	1.46471	1.47172	1.47553	1.47874											1.535
		SD	0.00215252	5e-05	0.000129099	0.00162822	0.000109291	0.00105238	0.00137305											1.534
																				1.532
																				1.539
																				1.532
																				1.532
																				1.538
																				1.538
																				1.533
																				1.528
																				1.531
																				1.533
																				1.532
																				1.531
																				1.531
															A-ha copolymer (solid)	Mean	1.5135	1.52375	1.53025	1.53298	1.53533
																SD	0.00519615	0.0085	0.0104682	0.00452164	0.00332666

## Sheet: Supplementary Fig. 2
Comparison of refractive index (n) -- extended list
	Refractive index (n)
Halogen-containing polymer	1.67-1.77
Phosphorus-containing polymer	1.60-1.76
Sulfur-containing polymer	1.66-1.72
Dried proteins	1.54-1.60
Antipyrine	1.59
Diphenyl ether	1.58
N-methylnicotinamide	1.58
Dried DNA	1.58
Ethyl-3-phenylprop-2-enoate	1.56
3DISCO/iDISCO	1.56
Dibenzyl ether	1.56
BABB	1.56
RapiClear	1.47-1.55
Methyl salicylate	1.54
A-ha copolymer	1.53
2,2'-Thiodiethanol (30-97%)	1.39-1.52
Histodenz 1.52	1.52
CUBIC-R+	1.52
Immersion oil	1.51
FRUIT (urea/fructose)	1.46-1.50
ScaleCUBIC-2	1.49
SeeDB (fructose)	1.49
RIMS	1.45-1.49
Mineral oil	1.48
DMSO	1.48
Dried lipids	1.46-1.48
Glycerol	1.47
Paraffin oil	1.47
Polyethylene glycol (PEG)	1.47
Nicotinamide	1.47
Diatrizoic-Iodixanol mixture	1.47
DMSO/sorbitol	1.47
Diatrizoic-sorbitol mixture	1.46
Sorbitol (70%, wt. % in water)	1.46
Histodenz	1.46
FocusClear	1.45
RapiClear CS	1.45
Formamide/PEG	1.45
Sucrose (65%, wt. % aq)	1.44
ScaleS (urea/sorbitol/DMSO)	1.44
Phosphoric acid	1.43
Iodixanol	1.43
Tetrahydrofuran	1.41
Silicone oil	1.40
tert-Butyl alcohol	1.39
Xylitol	1.39
ScaleA2/U2 (urea/glycerol)	1.38
Water	1.33

## Sheet: Supplementary Fig. 3a
	Quantitative measurement of tissue expansion (or shrinkage) after clearing
	Relative tissue size after optical clearing (vs. PBS, 100%)
	PBS (size reference), n=1.33	A-ha monomer solution, n=1.48	A-ha copolymer, n=1.53	Methyl salicylate, n=1.54	Glycerol (88% in H2O), n=1.46
	100	114	121.5	57.1	105
		116.7	117.2	55.7	106.4
		116	117	59.1	107.8
		116.4	116.7	58.9	105.2
		113.8	120.5	60.9	103.9
		116	118.2	63.7	102.4
		113.1	115.3
		117.1	118.7
		115.3	117
		113.8	118.6
		113.9	115.4
		115.1	116.6
Mean		115.1	117.725	59.2333	105.117
SD		1.28906	1.79867	2.82465	1.88299
Two-sided unpaired Student's t-test; vs. tissue in A-ha copolymer
	P value	0.000824177		2.99609e-10	9.44333e-08

[truncated: 6 more sheets: Supplementary Fig. 5a, Supplementary Fig. 5d, Supplementary Fig. 5g, Supplementary Fig. 5j, Supplementary Fig. 5m, Supplementary Fig. 5n]
